# Supplementary material for: Living Kidney Donor Knowledge of Provided Information and Informed Consent: The PRINCE Study
Source: J Clin Med. 2022 Jan 28;11(3):698. doi: 10.3390/jcm11030698 (PMC8837079; doi:10.3390/jcm11030698)
Supplement: Supplementary file 1 [file jcm-11-00698-s001.zip]

Archive with 1 entries (1 files):
- jcm-1528422-supplementary.pdf
